# Supplementary material for: RNAseq Analysis of FABP4 Knockout Mouse Hippocampal Transcriptome Suggests a Role for WNT/β-Catenin in Preventing Obesity-Induced Cognitive Impairment
Source: Int J Mol Sci. 2023 Feb 8;24(4):3381. doi: 10.3390/ijms24043381 (PMC9961923; doi:10.3390/ijms24043381)
Supplement: Supplementary file 1 [file ijms-24-03381-s001.zip]

Archive with 1 entries (1 files):
- ijms-2147764-supplementary.pdf
